# Supplementary material for: Histological comparison of the lamellar tissue of Iberian origin breed horses created in semi-feral conditions or in an intensive system
Source: PLoS One. 2023 Jun 1;18(6):e0286536. doi: 10.1371/journal.pone.0286536 (PMC10234555; doi:10.1371/journal.pone.0286536)
Supplement: S1 Data — (ZIP) [file pone.0286536.s001.zip]

Archive with 8 entries (8 files):
- MJ hoof 3 days post byopsy.tif
- MJ hoof pre byopsy.tif
- MJ horse.tif
- MP horse.tif
- PEL histomorphometry.tif
- SEL histomorphometry.tif
- Under anesthesia.tif
- Raw data.xlsx
