# Supplementary material for: Histological comparison of the lamellar tissue of Iberian origin breed horses created in semi-feral conditions or in an intensive system
Source: PLoS One. 2023 Jun 1;18(6):e0286536. doi: 10.1371/journal.pone.0286536 (PMC10234555; doi:10.1371/journal.pone.0286536)
Supplement: S1 Data — (ZIP) [file pone.0286536.s001.zip › Raw data.xlsx]

## Sheet: Histomorphometry
Histomorphometry
Breed	Primary epidermal					Secondary epidermal abaxial			Secondary epidermal Interm			Secondary epidermal axial
Marajoara	Lenght PEL	Width abaxial PEL	Width Interm PEL	Width axial PEL		Lenght	Width		Lenght	width		Lenght	width
1	2183.4	199.52	174.557	159.069		87.0532	14.6888		130.486	20.6366		90.4736	31.5226
2	2310.48	288.554	210.054	204.2		159.761	16.7278		132.027	19.476		76.2236	29.7339
3	2866.09	297.452	228.48	214.097		127.964	21.5414		115.663	28.7768		118.825	38.8034
4	2196.39	240.189	201.368	190.844		124.113	16.662		113.929	17.5918		73.4004	23.8512
5	2666.04	246.268	233.573	192.611		98.9458	17.786		157.343	23.5876		95.4768	31.3858
6	2359.51	221.157	217.933	181.494		114.837	20.5482		172.062	20.3636		112.018	31.7512
MEAN	2430.32	248.857	210.994	190.386		118.779	17.9924		136.918	21.7387		94.4029	31.1747
DP	275.871	38.0016	21.3772	19.0684		25.3289	2.58662		23.2285	3.95918		18.4115	4.7834
Breed	Primary epidermal					Secondary epidermal abaxial			Secondary epidermal Interm			Secondary epidermal axial
Mini Puruca	Lenght PEL	Width abaxial PEL	Width Interm PEL	Width axial PEL		Lenght	Width		Lenght	width		Lenght	width
7	2566.35	275.462	246.396	183.993		177.817	18.7224		150.384	20.527		59.9478	28.7302
8	2921.73	373.889	318.694	234.163		200.112	22.2722		255.28	24.5572		181.47	36.226
9	2479.22	250.371	215.869	194.45		122.317	19.453		114.625	24.1424		66.9716	30.8838
10	2717.57	321.569	264.716	236.375		145.703	19.56		174.967	25.5124		84.2367	36.064
12	2936.57	288.399	282.752	249.187		145.518	18.9922		164.43	29.4172		106.284	38.5152
13	2235.52	287.457	244.423	215.807		155.501	21.558		111.278	28.426		82.488	29.0904
MEAN	2642.83	299.524	262.142	218.996		157.828	20.093		161.827	25.4304		96.8997	33.2516
DP	271.359	43.0825	35.5882	25.6182		27.3953	1.46145		52.5873	3.20436		44.4284	4.19112
Teste t	0.104136	0.0280353	0.00647177	0.0264702		0.0140984	0.0569813		0.156753	0.0531131		0.450664	0.221168		MJXMP
Breed	Primary epidermal					Secondary epidermal abaxial			Secondary epidermal Interm			Secondary epidermal axial
Mangalarga M.	Lenght PEL	Width abaxial PEL	Width Interm PEL	Width axial PEL		Lenght	Width		Lenght	width		Lenght	width
3	2646.98	201.7	151.767	142.657		83.1342	20.2048		82.7008	24.7262		116.44	23.912
4	2950.4	277.38	234.227	199.109		112.1	20.6738		191.717	23.2506		76.9558	29.23
5	2602.33	203.73	139.707	126.95		78.8298	13.486		66.9278	20.0158		53.7028	20.859
6	2476	209.514	146.524	121.991		80.547	17.2656		60.592	18.5286		51.3338	16.482
8	2685.79	253.739	151.192	118.443		122.796	21.4056		118.906	22.4414		70.9522	22.2692
9	2884.35	245.909	166.525	125.156		107.508	19.4882		160.016	16.5978		73.3528	25.3628
A1	2320.85	222.192	190.449	146.415		84.5964	19.83		95.42	19.99		54.42	28.09
MEAN	2653.29	235.411	171.437	139.677		97.7295	18.6915		115.596	20.1374		63.4529	23.7155
DP	239.694	28.4837	35.6805	30.7053		18.7369	2.91057		52.1146	2.45577		11.49	4.79238
Teste T	0.472575	0.00278717	0.000241963	0.000134784		0.000230553	0.18059		0.049351	0.00909853		0.10109	0.00107711		MPxMM
Teste T	0.0667638	0.173234	0.0109958	0.00173043		0.0403979	0.274338		0.130943	0.313068		0.0342152	0.00689825		MJxMM

## Sheet: Morphology
	Morphology tip PEL						Morphology tip PDL								Keratinization					Bridges
Animal	Standard	Sharp	Tapered	Bifurcated			Standard	Sharp	bifurcated	proliferative	Keratinized	Separeted			normal	slightly increased (1-10 cam)	Moderately (10-30)	Markedly(>30)		None	Mild	Moderate	extensive			Island	Lakes
MJ 1	6	3	1	0			6	0	4	0	0	0				0	0	0		0	0	0	0			0	0
MJ 2	8	2	0	0			10	0	0	0	0	0
MJ 3	6	3	0	1			9	0	1	0	0	0
MJ 4	8	2	0	0			10	0	0	0	0	0
MJ 5	8	2	0	0			9	0	1	0	0	0
MJ 6	7	3	0	0			8	0	2	0	0	0
Média	7.16667	2.5	0.166667	0.166667			8.66667	0	1.33333	0	0	0
MP 7	9	1	0	0			10	0	0	0	0	0
MP 8	4	3	3	0			10	0	0	0	0	0
MP 9	8	2	0	0			10	0	0	0	0	0
MP 10	7	3	0	0			10	0	0	0	0	0
MP 12	6	2	1	1			7	0	3	0	0	0
MP 13	6	2	0	2			9	0	1	0	0	0
Média	6.66667	2.16667	0.666667	0.5			9.33333	0	0.666667	0	0	0
MM 3	4	3	3	0			9	1	0	0	1	0					1
MM 4	8	2	0	0			9	1	0	0	0	0
MM 5	3	2	4	1			9	0	0	0	1	0				1				0	2
MM 6	8	1	1	0			8	0	0	0	2	0				1
MM 8	6	2	2	0			10	0	0	0	0	0									1
MM 9	5	5	0	0			8	1	0	0	2	0				1					2
MM 1	4	4	2	0			6	1	1	0	2	0
Média	5.42857	2.71429	1.71429	0.142857			8.33333	0.5	0.166667	0	1.16667	0
%	54.2857
	Morphology SEL ABAXIAL									Morphology SEL Interm									Morophology SEL AXIAL
Animal	Standard	Tapered	Club head	Hiperplasic	Bifurcated	Fused	Separated	Keratinized	Animal	Standard	Tapered	Club head	Hyperplasic	Bifurcated	Fused	Separated	Keratinized	Animal	Standard	Tapered	Club head	Hyperplasic	Bifurcated	Fused	Separated	Keratinized
MJ 1	45	0	0	0	5	0	0	0	1	39	10	0	0	1	0	0	0	1	35	0	12	0	3	0	0	0
MJ 2	48	0	0	0	2	0	0	0	2	49	1	0	0	0	0	0	0	2	38	0	3	2	7	0	0	0
MJ 3	45	0	0	0	5	0	0	0	3	45	0	4	0	1	0	0	0	3	46	0	3	0	1	0	0	0
MJ 4	44	3	0	0	3	0	0	0	4	45	3	0	0	2	0	0	0	4	42	0	6	0	2	0	0	0
MJ 5	47	0	0	0	3	0	0	0	5	48	1	0	0	1	0	0	0	5	39	0	3	0	8	0	0	0
MJ 6	48	0	0	0	2	0	0	0	6	32	15	0	0	3	0	0	0	6	42	0	7	0	1	0	0	0
Mean	46.1667	0.5	0	0	3.33333	0	0	0		43	5	0.666667	0	1.33333	0	0	0		40.3333	0	5.66667	0.333333	3.66667	0	0	0
%	92.3333	1	0	0	6.66667	0	0	0	0	86	10	1.33333	0	2.66667	0	0	0	0	80.6667	0	11.3333	0.666667	7.33333	0	0	0
MP 7	37	13	0	0	0	0	0	0	7	40	8	0	0	2	0	0	0	7	44	0	3	0	3	0	0	0
MP 8	39	5	0	0	6	0	0	0	8	24	23	0	0	3	0	0	0	8	25	13	3	1	8	0	0	0
MP 9	41	7	0	0	2	0	0	0	9	47	3	0	0	0	0	0	0	9	42	0	5	0	3	0	0	0
MP 10	43	4	0	0	3	0	0	0	10	38	12	0	0	0	0	0	0	10	29	0	10	0	11	0	0	0
MP 12	42	4	0	0	4	0	0	0	12	36	10	2	0	2	0	0	0	12	29	6	9	0	6	0	0	0
MP 13	42	6	0	0	2	0	0	0	13	42	0	7	0	1	0	0	0	13	40	0	8	0	2	0	0	0
Mean	40.6667	6.5	0	0	2.83333	0	0	0		37.8333	9.33333	1.5	0	1.33333	0	0	0		34.8333	3.16667	6.33333	0.166667	5.5	0	0	0
%	81.3333	13	0	0	5.66667	0	0	0	0	75.6667	18.6667	3	0	2.66667	0	0	0	0	69.6667	6.33333	12.6667	0.333333	11	0	0	0
MM 3	46	0	0	0	0	4	0	0	3	33	7	8	0	2	0	0	0	3	37	11	0	0	3	0	0	0
MM 4	34	6	0	0	10	0	0	0	4	15	30	4	0	1	0	0	0	4	40	0	5	1	4	0	0	0
MM 5	40	10	0	0	0	0	0	0	5	39	6	2	0	3	0	0	0	5	40	0	9	1	0	0	0	0
MM 6	47	0	0	0	3	0	0	0	6	43	4	1	0	2	0	0	0	6	36	10	2	0	1	1	0	0
MM 8	29	18	0	0	3	0	0	0	8	34	15	1	0	0	0	0	0	8	39	3	5	0	3	0	0	0
MM 9	38	7	0	0	5	0	0	0	9	13	37	0	0	0	0	0	0	9	40	4	3	0	0	3	0	0
MM 1	42	0	0	1	7	0	0	0	1	32	10	2	0	6	0	0	0	1	33	0	10	2	5	0	0	0
Mean	38.3333	6.83333	0	0.166667	4.66667	0	0	0		29.3333	17	1.66667	0	2	0	0	0		38	4	5.66667	0.666667	2.16667	0.666667	0	0
%	76.6667	13.6667	0	0.333333	9.33333	0	0	0	0	58.6667	34	3.33333	0	4	0	0	0	0	76	8	11.3333	1.33333	4.33333	1.33333	0	0
				N cells with round nuclei/100x
	ANIMAL	Score	IMG 1	2	3	4	5	6	7	8	9	10	total	average
	MJ 1	1	11	5	6	8	3	13	5	9	18	5	83	8.3
	2	1	1	1	11	17	9	17	11	18	21	14	120	12
	3	1	13	12	16	10	12	15	11	23	17	8	137	13.7
	4	1	27	24	22	37	21	25	24	20	10	36	246	24.6
	5	1	4	6	12	9	14	13	12	5	22	10	107	10.7
	6	1	5	1	17	23	17	25	27	29	33	45	222	22.2
													152.5	15.25
	MP
	7	1	2	13	14	27	26	42	23	40	32	29	248	24.8		média cel
	8	1	25	30	25	34	30	38	22	24	21	21	270	27		100	84	80
	9	1	13	21	12	15	23	15	15	13	24		151	16.7778
	10	1	15	12	6	7	7	15	12	20	18	10	122	12.2
	12	1	14	6	18	28	25	24	13	30	22	21	201	20.1
	13		20	3	7	32	21	26	17	31	6	16	179	17.9
														19.7963
	MM
	3	1	16	6	8	10	13	14	14	5	3	2	91	8.33333
	4	1	12	10	12	7	5	7	5	0	7	2	67	6.11111
	5	1	1	10	3	3	1	4	4	4	3	4	36	4
	6	1	7	8	7	4	14	9	15	16	6	6	85	9.44444
	8	1	13	4	19	9	12	13	16	5	10	7	95	10.5556
	9		12	11	16	3	12	5	10	10	4	1	72	8
	1	1	19	6	22	8	20	5	15	17	11	10	114	12.6667
														8.44444

## Sheet: TIP-AXIS KERAT.
Length tip- keratinized axis
MJ	1	2	3	4	5	6
1	343.4	545.28	315.56	430.79	615.11	1040.86
2	305.23	547.13	276.22	533.52	604.75	1209.05
3	331.69	568.66	360.22	406.24	657.3	801.76
4	402.69	493.49	488.91	517.21	566.45	1089.95
5	269.73	500.74	460.92	626.01	722.13	658.08
6	261.43	465.45	459.41	542.82	645.16	728.32
7	584.47	439.22	429.72	401.54	772.34	888.86
8	275.95	710.22	495.04	364.08	789.78	992.15
9	399.19	540.78	488.12	477.5	611.25	718.64
10	341.22	558.27	535.93	477.93	550.13	727.64
MP	7	8	9	10	12	13
1	460.75	735.47	417.59	304.79	495.74	378.81
2	315.7	627.25	400.74	292.06	439.42	445.27
3	470.44	520.42	398.7	368.33	596.84	434.24
4	496.08	423.36	361.85	433.46	618.31	357.28
5	433.79	487.53	291.7	450.89	440.43	288.26
6	478.8	516.33	213.05	334.35	521.91	298.67
7	620.08	448.44	323.3	456.65	569.42	353.66
8	502.92	514.18	254.17	416.15	641	533.22
9	562.51	591.81	190.29	237.64	486.74	252.24
10	480.92	588.71	468.75	187.25	481.65	367.65
MM	A3	A4	A5	A6	A8	A9	A1
1	483.95	510.93	538.51	486.75	541	665.95	458.05
2	423.13	372.02	628.21	210.07	471.57	602.52	420.65
3	544.85	467.09	472.74	433.51	350.87	831.32	520.7
4	523.54	520.3	330.67	326.78	455.25	700.34	626.41
5	625.36	745.57	416.51	412	451.2	479.27	526.53
6	587.62	539.27	427.58	454.18	489.56	634.19	478.24
7	699.5	568.2	282.63	289.19	553.65	561.32	485.19
8	688.66	614.21	392.75	488.88	566.76	684.67	489.39
9	603.98	532.48	462.52	438.36	372.96	775.86	613.34
10	497.67	615.8	472.78		532.13	732.26	471.63

## Sheet: Tubular density
ANIMAL	Tubular density of S. medium				AREA 1300X200
Marajoara. 1	19
2	24
3	23
4	19
5	26
6	22
Mini Pururca. 7	22
8	37
9	23
11	13
12	22
13	22
Mangalarga M 3	20
4	22
5	21
6	30
7	28
8	21
9	21
1	14

## Sheet: Angle PEL. SEL
Angle abaxial	1	2	3	4	5	Mean		Angle Interm	1	2	3	4	5	Mean	Angle axial	1	2	3	4	5	Mean
MJ 1	50.5	53.98	60.04	59.57	59.76	56.77		1	37.68	41.7	23.84	67.75	37.7	41.734	1	61.7	55.12	73.89	118	38.07	69.356
MJ 2	33.88	36.28	40.18	43.8	43.3	39.488		2	51.18	36.45	33.01	60.89	35.11	43.328	2	67.58	73.75	108.78	95.49	90.98	87.316
MJ 3	32.09	34.11	37.31	41.89	40.66	37.212		3	49.94	32.66	36.07	64.7	33.99	43.472	3	92.04	101.49	94.88	100.66	89.87	95.788
MJ 4	34.34	32.51	28.88	30.9	38.96	33.118		4	41.6	45.25	44.7	57.75	47.06	47.272	4	107.54	83.4	38.24	74.08	92.4	79.132
MJ 5	41.76	34.01	32.38	43.57	38.39	38.022		5	48.59	38.72	62.51	49.08	36.74	47.128	5	102.86	81.22	43.28	85.44	91.45	80.85
MJ 6	40.39	35.85	31.49	31.94	40.55	36.044		6	41.8	40.86	37.44	32.35	35.28	37.546	6	94.8	80.86	41.16	82.94	96.6	79.272
MP 7	23	18.99	23.44	26.61	33.88	25.184		7	44.14	35.94	37.16	31.14	33.7	36.416	7	96.79	85.85	91.44	90.93	92.45	91.492
MP 8	37.35	37.75	39.35	33.34	38.06	37.17		8	34.46	37.48	34.28	33.21	31.63	34.212	8	35.43	40.53	32.34	34.89	44.31	37.5
MP 9	45.28	48.19	43.99	54.03	57.27	49.752		9	43.44	57.04	33.15	58.59	41.18	46.68	9	76.28	74.86	63.18	34.45	92.78	68.31
MP 10	50.67	53.74	52.39	45	61.51	52.662		10	42.9	58.51	33.47	50.49	37.92	44.658	10	75.44	73.2	71.6	39.14	78.18	67.512
MP 12	52	42.22	41.91	44.02	46.19	45.268		12	31.21	31.9	55.9	45.18	30.8	38.998	12	71.46	70.71	87.58	65.25	28.03	64.606
MP 13	36.34	45.8	50.99	37.39	33.49	40.802		13	72.32	53.03	59.33	69.06	70.25	64.798	13	112.3	104.06	96.77	90.57	98.15	100.37
MM A1	86.88	85.81	69.95	52.53	88.02	76.638		A1	47.69	53.67	36.96	76.05	55.29	53.932	A1	116.44	80.26	63.87	88.33	126.71	95.122
MM A3	86.32	76.84	77.56	64.46	57.91	72.618		A3	17.56	11.05	23.12	50.59	24.51	25.366	A3	13.26	23.79	27.26	21.72	24.72	22.15
MM A4	55.71	52.39	53.12	45.27	44.2	50.138		A4	52.01	57.03	24.49	25.67	30.09	37.858	A4	80.28	69.74	75.69	96.48	105.96	85.63
MM A5	53.03	53.03	38.57	46.13	43.88	46.928		A5	29.38	74.44	35.51	43.05	25.41	41.558	A5	32.25	33.96	18.35	48.91	18.26	30.346
MM A6	73.2	76.94	80.29	77.77	55.46	72.732		A6	120.43	40.17	63.39	89.04	44.78	71.562	A6	83.7	90.91	107.1	87.45	116.14	97.06
MM A8	39.83	72.91	46.46	46.52	44.8	50.104		A8	32.58	24.78	23.09	49.21	77.46	41.424	A8	45.2	23.11	16	40.25	87.13	42.338
MM A9	39.32	50.84	48.24	47.06	39.28	44.948		A9	21.58	27.36	15.64	30.6	31.72	25.38	A9	89.9	32.4	51.5	86.45	32.52	58.554
